# Supplementary material for: The Prodigious Potential of mRNA Electrotransfer as a Substitute to Conventional DNA-Based Transient Transfection
Source: Cells. 2023 Jun 8;12(12):1591. doi: 10.3390/cells12121591 (PMC10297312; doi:10.3390/cells12121591)
Supplement: Supplementary file 1 [file cells-12-01591-s001.zip]

Archive with 1 entries (1 files):
- cells-2407390-supplementary.pdf
